# Supplementary material for: The COVID-19 pandemic and its impact on medical teaching in obstetrics and gynecology—A nationwide expert survey among teaching coordinators at German university hospitals
Source: PLoS One. 2022 Aug 5;17(8):e0269562. doi: 10.1371/journal.pone.0269562 (PMC9355177; doi:10.1371/journal.pone.0269562)
Supplement: S1 Data — (XLSX) [file pone.0269562.s001.xlsx]

## Sheet: Question 1
1. What is your sex?
answer choices	responses
male	0.5667	17
female	0.4333	13
divers	0	0
n/a	0	0

## Sheet: Question 2
2. How old are you?
respondent	answers (years)
1	30
2	34
3	43
4	35
5	49
6	42
7	28
8	28
9	35
10	33
11	43
12	45
13	36
14	37
15	35
16	31
17	34
18	52
19	58
20	37
21	35
22	40
23	39
24	39
25	50
26	48
27	37
28	31
29	30
30	33
mean	38.2333
SD	7.50027

## Sheet: Question 3
3. What is the first number of your post code address (locatoon of your department)
answer Choices (post code)	responses
0	0.0667	2
1	0.0333	1
2	0.0667	2
3	0.1333	4
4	0.1667	5
5	0.1	3
6	0.1	3
7	0.1	3
8	0.1333	4
9	0.1	3
	answered	30
	skipped	0

## Sheet: Question 4
4. For how long have been responsible for medical teaching at your department?
answer choices	responses
< 1 year	0.0333	1
1-2 years	0.1667	5
2-4 years	0.2333	7
4-6 years	0.1667	5
more than 6 years	0.4	12
I am not responsible	0	0
	answered	30
	skipped	0

## Sheet: Question 5
5. What clinical position do you currently hold at your clinic?
answer choices	responses
none of the mentioned above	0.0333	1
resident (Assistenzarzt/ -ärztin)	0.2333	7
specialist (Facharzt/ -ärztin)	0.2333	7
consultant (Oberarzt/ -ärztin)	0.4667	14
head of department (Chefarzt/ -ärztin bzw. Ärztlicher Direktor/ -in)	0.0333	1
	answered	30
	skipped	0

## Sheet: Question 6
6. What are your duties in medical teaching at your department?
answer choices	responses
none of the mentioned	0	0
general organisation of teaching	0.8333	25
organisation of teaching of final year students	0.7333	22
development of the curriculum	0.6	18
exam preperation and compilation	0.7	21
preperation of teaching material	0.7	21
lecturer and medical educator	0.8333	25
participation in faculty meetings	0.4	12
andere (bitte nennen):	0.0667	2
	answered	30
	skipped	0

## Sheet: Question 7
7. Please indicate which changes occured during the pandemic to lectures and seminars
	yes		no		n/a		n=
Lectures could take place in person.	0	0	1	27	0	0	27
Lectures were replaced by screencasts with audio narration.	0.7407	20	0.2222	6	0.037	1	27
Lectures were replaced by online webinars	0.7778	21	0.2222	6	0	0	27
Seminars could take place in person.	0.3333	9	0.6667	18	0	0	27
Seminars were replaced by online webinars.	0.9231	24	0.0769	2	0	0	26
						answered	27
						skipped	3

## Sheet: Question 8
8. Please indicate which changes occured during the pandemic to clerkships
	yes		no		n/a		n=
Clinical clerkships were entirely canceled.	0.3333	9	0.6296	17	0.037	1	27
Clinical clerkships could take place in person (with hygiene precautions).	0.6667	18	0.3333	9	0	0	27
Clinical clerkships had to take place as online webinars.	0.2308	6	0.7692	20	0	0	26
Practical skills (without patient contact) could be taught in the clinical clerkship	0.7407	20	0.2593	7	0	0	27
The length of the clinical clerkship was reduced.	0.7778	21	0.1852	5	0.037	1	27
Patient contact was possible in the clinical clerkship (with hygiene precautions).	0.7407	20	0.2593	7	0	0	27
A practical graded performance test (e.g., OSCE) was conducted.	0.3333	9	0.6296	17	0.037	1	27
						answered	27
						skipped	3

## Sheet: Question 9
9. Please indicate which changes occured during the pandemic to the final year
	yes		no		n/a		n=
Students were engaged in regular patient care.	1	27	0	0	0	0	27
Students were present in regular morning meetings.	0.8889	24	0.0741	2	0.037	1	27
Students took part in regular ward rounds.	1	27	0	0	0	0	27
Students took part in regular interdisciplinary tumor boards.	0.8519	23	0.1111	3	0.037	1	27
Students were present in general ambulances and outpatient consultations.	0.963	26	0.037	1	0	0	27
Students assisted at operations.	1	26	0	0	0	0	26
Seminars for final-year students in OB&GYN took place (including online).	0.7778	21	0.2222	6	0	0	27
Interdisciplinary seminars for final-year students took place (including online).	0.6296	17	0.2222	6	0.1481	4	27
All students were offered COVID-19 vaccinations.	0.8148	22	0.1481	4	0.037	1	27
						answered	27
						skipped	3

## Sheet: Tabelle3
10. Please indicate your agreement or disagreement with the statement for each item (Likert scale)
	strongly disagree		disagree		neither agree nor disagree		agree		strongly agree		n/a		n=	weighted average	standard deviation
The implementation of the e-learning offering was swift and uncomplicated.	0.0769	2	0.1154	3	0.2308	6	0.3462	9	0.2308	6	0	0	26	3.54	1.21
The technical support by the university and faculty was sufficient.	0.0769	2	0.1538	4	0.1154	3	0.5769	15	0.0769	2	0	0	26	3.42	1.1
The technical resources and equipment for e-learning have improved in recent months	0	0	0.2	5	0.12	3	0.4	10	0.28	7	0	0	25	3.76	1.09
The organizational support by the university and faculty was sufficient.	0.0385	1	0.2692	7	0.1923	5	0.4231	11	0.0769	2	0	0	26	3.23	1.07
The faculty or university provided detailed and helpful instructions for implementing e-learning.	0.0769	2	0.5	13	0.2308	6	0.1923	5	0	0	0	0	26	2.54	0.9
E-learning offerings could replace lectures adequately.	0.08	2	0.24	6	0.12	3	0.48	12	0.08	2	0	0	25	3.24	1.16
E-learning offerings could replace seminars adequately.	0.08	2	0.52	13	0.08	2	0.28	7	0.04	1	0	0	25	2.68	1.1
E-learning offerings could replace clerkships adequately.	0.5769	15	0.2692	7	0.0769	2	0.0385	1	0.0385	1	0	0	26	1.69	1.09
Students were generally satisfied with the provided e-learning offerings.	0	0	0.0769	2	0.3846	10	0.2692	7	0.2308	6	0.0385	1	26	3.68	0.94
The acquisition of theoretical knowledge was the same as compared to the regular curriculum.	0.0769	2	0.2308	6	0.2308	6	0.4231	11	0.0385	1	0	0	26	3.12	1.07
Recent exam results were similar as compared to the results before the pandemic.	0	0	0.0385	1	0.1538	4	0.5385	14	0.1154	3	0.1538	4	26	3.86	0.71
The students’ practical experiences were the same as compared to the regular curriculum.	0.44	11	0.36	9	0.16	4	0	0	0.04	1	0	0	25	1.84	0.75
We are going to offer lectures in the future – independent of COVID-19 – in an online or hybrid form.	0	0	0.04	1	0.24	6	0.52	13	0.12	3	0.08	2	25	3.78	0.72
We are going to offer seminars in the future – independent of COVID-19 – in an online or hybrid form.	0.08	2	0.28	7	0.24	6	0.32	8	0	0	0.08	2	25	2.87	1.01
We are going to offer more e-learning courses in the future for medical teaching.	0	0	0	0	0.1538	4	0.6154	16	0.1923	5	0.0385	1	26	4.04	0.59
													Answered	26
													Skipped	4
